# Supplementary material for: Methylcap-Seq Reveals Novel DNA Methylation Markers for the Diagnosis and Recurrence Prediction of Bladder Cancer in a Chinese Population
Source: PLoS One. 2012 Apr 17;7(4):e35175. doi: 10.1371/journal.pone.0035175 (PMC3328468; doi:10.1371/journal.pone.0035175)
Supplement: Table S1 — The BSP primer list. (XLS) [file pone.0035175.s002.xls]

## Sheet: Sheet1
Table S1. The Primer list for BSP
Gene Name	GenBank No.	Primer sequences		Amplicon location relative to TSS	Size (bp)
		Sense 5’-3’	Antisense 5’-3’
AVPR1A	NT_029419	GTTAGAGGTTATTATGGGTTGGA	AAAAAACCAACTCACCCTACTAAA	1759～2039	280
BEND4	NT_006238	GGATTTTAGAGTGGGTGTTTTTTA	TTCCTTCCCACCCCTTAATTATA	1826～2088	262
BMP7	NT_011362	TGGTTATTTTGTAGGTTGGTTT	CTCTAAACACCCCTATTCCTACTAC	577～903	326
CDO1	NT_034772	GGAGAGTTATTTAAGAAAGGTGG	CTTTTCTTTTCCTCCTTTACTCA	-332～-31	301
CNTFR	NT_008413	TTTGGGGATATATTATAGGTAGATT	CCCAAAAATAACTTCTTTCTC	535～805	270
DAZ3	NT_011903	TAAAGGTTAAGGTGTAAGGAAAATTAAG	ACCTACCTAAAACCCAAACACTAAC	-421～-130	291
ECEL1	NT_005403	GGTTAAAGAATTAAATTTTGTT	TCCAATAAATAAATTATATATCC	450～611	161
HS3ST3A1	NT_010718	GAGGGTAGTAAATTTGTTGGT	CCTTAACTATCACTCAAACAACC	-309～-24	285
IRS1	NT_005403	TTTGTTGGTGTTGGGATTTATAG	CCCAACCAAATAAAACTAACCC	931～1111	180
KCNV1	NT_008046	GGATTTTTTGTAGGAAGGAGA	TACCCAACCCTCTAAAACTTTAC	589～754	165
LMX1A	NT_004487	TTAGTGATTGGAGTAGAGAGAAGTTG	CTCTACCTTCCCTCCTAACCTTAAA	-421～-130	284
MAFA	NT_008046	AGGGGTTTTTTTTAAGGTTTTTTTT	AACCAAATCTAACTTCTTTCCAAAC	1332～1604	272
NKX6_1	NT_016354	GGGTTATAGGATGGATTGAG	AACTCTACTTCAACCCCAAC	526～781	255
NOS1	NT_009775	GGATAGTTGGTAGTGTTAAAGATTT	ACTCCAACTTTACAAAACCCTAATC	865～1120	255
PGR	NT_033899	GAATTTTTTTTGGGGATTAGGG	TTAAAAAAAAAAATAACTCTAAATCC	1402～1561	159
PROX1	NT_167186	AGAGAGGTTGTTAGGAGTTTGGT	AAAAACTCTCCCACCCCCAA	-3162～-2921	241
SIM2	NT_011512	TTTTAAAGGAGTTTTTGGAAAAG	TAACCTAAAAATCAACAAAAACC	-2024～-1774	250
SLC6A20	NT_022517	AGTTTGGTTAATAAGGGTGAGG	ACCCCAACCCAACTCTATAC	21～271	250
TAL1	NT_032977	GGAAAATTTTTTTAGGAGGTGATT	TCCTCCAAACTTAAAACTAAACAAC	-1379～-1154	225
TBX20	NT_007819	GGTTTAGGGAAAAGGGTGTTATTA	CCCTACTTTCTTTTAAAACTTTAAAC	-913～-666	247
TLX1	NT_030059	ATTAGGGTGGTTGTATGGGATT	CCTACCAAAACCATATTCAC	324～565	241
TMEM26	NT_030059	TTTAGGAAGAGTAAGAGGTTGAGTAG	AAAAAAACCACAAACAACAACAAAT	243～515	272
TUBB2B	NT_007592	ATTGAGGTAGGAATTGGTTTTT	CTCAACAACTACAAACTAAACTCC	-1529～-1229	300
VAX1	NT_030059	ATTTTGTTTTGAAGATGTAGAGTGG	ACTACAAAAACCCCCATCAAAA	-2161～-1937	224
