# Supplementary material for: Methylcap-Seq Reveals Novel DNA Methylation Markers for the Diagnosis and Recurrence Prediction of Bladder Cancer in a Chinese Population
Source: PLoS One. 2012 Apr 17;7(4):e35175. doi: 10.1371/journal.pone.0035175 (PMC3328468; doi:10.1371/journal.pone.0035175)
Supplement: Table S2 — The MSP primer list. (XLS) [file pone.0035175.s003.xls]

## Sheet: Sheet1
Table S2. The primer list for MSP
Gene Name	GenBank No.	Primer sequences		Amplicon location relative to TSS	Size (bp)
		Sense 5’-3’	Antisense 5’-3’
ACTA1	NT_167186	GTTTTAGGTAACGCGGGTC	AAACAAATACGATTCCCGAA	-355～-190	165
ADRA1A	NT_167187	TTTTATTATTGGGAATTTGTTTAGC	AAACTTCGAAAATTTTAATTTCGTA	-586～-418	168
ALDH1A2	NT_010194	GAAAGGTTAGGAAAGTTTAGGTTGC	GACTAAAAAAAATCGAAAAATCGAA	-632～-428	204
ARPC1B	NT_007933	CGTTTAGGTTGGAGTGTAATGGC	ACCGAAACGAAAAAATCACGA	-1052～-840	213
BARHL1	NT_035014	GTTGTTTTCGGGAGAATTTTGC	AAATCGAACGAATCAAAAACGTC	-1990～-1789	202
BDNF	NT_009237	AAATGTGAGTTAATAGTTTCGGTGC	CCCGCAAAATAAAAAAACGA	-565～-407	158
BEND4	NT_006238	GGTGTTTTTTACGAGGCGTT	CGTAAATTTCGAACGCGAA	1776～2075	196
BHLHE23	NT_011333	TGTTTTTCGATTTTTCGGTC	GCTCTAACCCCTACGTATCG	-286～-141	145
BMP7	NT_011362	AGGAGAAGTTTTGGTCGTCG	CCTAAACAACGAAATACACTCG	624～842	218
C10orf114	NT_008705	AACGTGATTTTAGTTTGTAGGGTTC	GACTTATTAAAACTCTCCCCCG	-3359～-3179	180
C1QL2	NT_022135	TTAATATTTGGTTTTACGTTTCGG	CAATAACCCCTACACTCACCGAC	-1504～-1313	192
C2CD4B	NT_010194	TGTTAGTGGTTTTTAGTTCGTTGTC	ATACATACAAACCTCCCGACGT	-136～44	180
C7orf52	NT_007933	GTTTATCGGTTTAGGGGTTCG	AAACACAAAACGAAATCTCGC	-198～12	210
C8orf84	NT_008183	CGATAGGTTTGGTCGTAGAAATAC	CCATAAAAACCCTATAAATAACGCT	203～375	172
CALCA	NT_009237	ATTATTTTTCGGTGGAACGC	AATACGAACACGACCCCG	-1544～-1757	213
CBX8	NT_010783	TCGTTTAGAGAAAGTTTATTTTTCGT	CAATAACCCTAAAACCAACTCGA	-2221～-2071	151
CCND1	NT_167190	AATCGTTTTTAATTTTTAAGAGTTGC	CGTCTATCCGACGAACTACG	-3423～3449	176
CDH8	NT_010498	GTTTATAAATGGTTGGAGGTGTTC	CACCAACTACACTTTAAATTACGAA	39～223	184
CDO1	NT_034772	GAGAGTTATTTAAGAAAGGTGGC	AAAAAAACGTTAAACCGAACGA	-230～-32	198
CHRDL2	NT_167190	CGGGGTTTAATTTTTGATTTTTC	CAATATTCTAATTCCATCCATCTACG	-1047～-861	186
CNTFR	NT_008413	AAATTATGGGGACGTCGATC	ACAAAAATCTAAACTTCAAAACGC	558～699	141
COBL	NT_033968	GATGGGTCGTTAGATTCGC	AAAAAACTCCCCGACTTCG	720～919	198
COL25A1	NT_016354	CGGTTGTTCGAAGGATTTTC	AAACGAACTCCTACTTTACCTTCG	-204～3	207
CTSA	NT_011362	ATGCGAAATTGTTTAATGCGT	ACCTAAACCACACCTAAATCTTCG	-422～-278	145
CYB5R2	NT_009237	TATTTTATAAATATATTTCGTCGCGG	GTATCCGAATCTCGACCGAT	-262～-96	166
CYP24A1	NT_011362	TATTAGTTTCGGGGGTTGTTTC	AAATCCTTTCTACTACCTATCCCG	232～482	251
CYP26B1	NT_022184	GCGTTAGTGGTTTCGGAATC	ATAAACTTCCCGCTCATCGA	159～397	238
DACH1	NT_024524	ATTTAGGTTTTGGGGAGCGT	AATATAAAAAAACCGAACCTCGA	261～414	154
DBC1	NT_008470	TGAACGTCGGGGTTGTTTTC	GATCCCTTTAAATACTCGTACGC	-305～-110	195
DGKK	NT_011638	CGGGTTTTATAGTTATTTGATTTCGT	TAAAACGACTCCAAAATTCCGT	560～770	210
DLX4	NT_010783	TTTATTAAGTGTTAGGGGTGTTCGT	TACTTACTCTTCTTAAATCGCCGAA	-3864～-3664	201
DPY19L2P2	NT_007933	GGGAGTGTAGTTTTTATTTCGAGC	ACGAAAAATTCTTCAAACTTAATCG	-150～-321	172
E2F8	NT_009237	GGGTCGTAGCGTAGTAGTTGTC	CTAAAAAACCTACTTTCAAATCGAA	-1949～-1745	205
ECEL1	NT_005403	ATTTATCGTAGTGCGTCGTTAGC	ATAACCCTAAACCCCATCCG	-60～141	201
ESX1	NT_011651	TTTTATGTTTTAAGCGTTGTCGA	CTACGAAAAACACCGTACCG	-127～64	191
EVX1	NT_007819	GTTTTATACGCGTCGTTTTTTC	AAAACTCCCAACTTAACTTCCG	-3055～-2844	212
FAM84B	NT_008046	TAGTTCGCGTTTTTTGGTATTTAC	GAACGATCTAATAAAATTCGTATCG	449～684	235
FEZF2	NT_022517	TTTGCGTATTGAGGAGGTTAGAC	CTACAAAACCGAACTAAACCTAACG	398～595	197
FGF3	NT_167190	TTTTTGCGTATATTAATTGGGTATTC	TCTCTCTAAAACTCTCTATCGACGC	-537～-374	163
FOXD3	NT_032977	TTTTCGATTATCGGGGTTTC	CTCGACCTCTAACCCTAACGTA	-480～-330	151
GFI1	NT_032977	TATTAGGTCGAAATTTGAGCGTAGC	TAAACCAACCGAAACCACGA	1206～1404	198
GJD3	NT_010783	GTGTTGTATACGAATTTTTTTTGTTC	GTTCCTAAACTCGCTACTAAACGC	895～1045	153
GRID1	NT_030059	GGACGTGAGGAGTTTTTTAAGC	ACTTAACGCTCTCTTTAATAATAACCG	-1140～-971	170
HNRNPF	NT_033985	TTTCGTGTTTTCGGGAAATC	ACAACAAAAACCAATCCTACTCG	104～280	176
HOPX	NT_022853	TTTATTTGGTTTTTTGTGGGGTC	CGAAAACTTACGCGACCGTA	369～566	197
HOXC4	NT_029419	AGGTATGGAGAGGGTTAAGTCGA	AAAACGCGATTCTAAAAAAAACG	-1974～-2150	177
HS3ST3A1	NT_010718	GAGGGTAGTAAATTTGTTGGTGAC	TTAAACGACTACTACGAAACCCG	-173～-23	150
IHH	NT_005403	GGTGAGTTTTTTGAAGCGTTC	TTACTACTACTAATAATACCGACGAC	49～246	198
ISL2	NT_010194	GATTAGATTTTTTAAAGGTGGAGGC	GTCGAAACGAATACAACCGAA	-1648～-1450	198
JPH1	NT_008183	AGCGTTTTTTTTGGGAAAGGC	TAAACGACGTAACGAACGACTCG	420～590	170
KCNV1	NT_008046	CGGTTAGTTTGTTAAGGCGC	TACCTTCCAACGACAAAACG	343～550	207
LAMA1	NT_010859	GGATTTTAAGTCGGGGAGGTC	CCAACTCCTAACAAAAACGCGTA	-368～-154	214
LHX2	NT_008470	GAGCGTTTTTCGTGTCGTAC	CCCAAAACCGAAATTTCG	940～1080	140
LHX9	NT_004487	TTATTAAATATTTAGAACGGTATTGGATC	GAATTCATCTTCTATACTCATCAACGA	-2019～-1870	150
LMX1A	NT_004487	GTCGTTTTCGAGATTGTAGTCG	TAAAACGTCCCGAAAAAACC	-811～-653	158
LOC283392	NT_029419	TTTATTTATTTGAAGGGGATGGTTC	CAAAACCGCGAAACTACGAC	1498～1696	198
LOC645323	NT_006713	TTTTTTGTTTAGAGCGTTTGTTTC	CTATACACTCATTATACGCCTCGAC	3011～3171	161
MGC16275	NT_010783	TTAGGTTGGTTGTTTAGCGC	ATCGAAAAACCTCGCGTC	658～866	209
MGC45800	NT_016354	TCGCGGGTTTTTAGTTTTTTAC	AATCCTTCAAACTCCTTTCGAA	1639～1800	162
MRGPRF	NT_167190	TTGTGAGTATTTGTGTTTGGTTTAC	ATTACGACCTATCTATAACAACGAA	1787～1998	211
NES	NT_004487	GACGTTTTTATGTGTGTTACGC	ACCTAAACGCGCAAACTACC	581～741	160
NEUROG1	NT_034772	GAGGAAGTCGGATAGGTTATTGTC	ACAACCCCAAACTATTAAAAACGTA	147～337	190
NEUROG2	NT_016354	TTTTGGTGAGTTTGGCGTTTTC	AATCTAATACACGATTACAAACGAC	927～1148	211
NID2	NT_026437	TGTAGGGGATTCGTTAGTTTTATTAC	AACGACCGATACTATCGTCGTT	256～431	175
NKX6_1	NT_016354	CGGTATGTATATTAGGGGTCGC	CTAACTAAACTACCTAACCGAACGC	585～761	176
NOS1	NT_009775	TTTCGTAAAGTTGGAGGTTAGGTC	AATACCAATCCCTAAAAACCGTT	964～1169	205
NPPC	NT_005403	TTATATTGGAGAGTGTAGGGGTGTC	CCGAAACGTTCTATATAACCGAA	-964～-782	182
NPTX1	NT_010783	TAGTTTTTAAGTTTTTTTGAGTCGG	GAAACTAACCCCTCCTACGAC	-1755～-1521	234
ONECUT1	NT_010194	AGTTAGTTCGGTTAAATATCGACGT	CGCACCTAATAAAACACTCTACG	1544～1717	174
OPRK1	NT_008183	CGAGGATAGGCGGTATTTGC	GAAAAAACAACGAAAAATCCGTT	397～573	176
OTX2OS1	NT_026437	ATAGGGGTCGATAGGGGTTC	CCCCCAAATTTAATTAAAATCGT	-673～-881	208
OXTR	NT_022517	TTTGGAGATTTTACGGACGG	GACTAAACAACCCGAAACCG	-1321～-1149	173
PADI2	NT_004610	GAGATTTCGGTTCGGGTATTAC	AAACGCAAACTACTAAAAAAAACG	-4～211	215
PAX6	NT_009237	ATTGTTTTATGTAAAGTAGCGTCGG	AAACGAAAAAATACAAACGAACG	-529～-336	193
PCSK6	NT_010274	GGGTTTTAGGGTGTAGGTTTTC	CTCTACCCTCGACGAACGAC	1041～1207	167
PDZK1P1	NT_167185	ATATTTGTTTGTTCGTAAGTTTCGG	TCGTCCGCGATAATATTTACG	-2371～-2198	174
PGAM2	NT_007819	GTTTTTCGTTTATCGGGGGC	AATACTAAAACGAACCATCCGCA	208～423	215
PGR	NT_033899	TGGTGGTTAGCGGGGAGC	CCGCTTCTAAAAAACAAACCTCG	208～424	191
PHOX2A	NT_167190	TTGGGATGCGCGGGATTTTATTTTC	TAATTTAATTGAAGAAGTGTGCTTG	-355～-170	185
MAFA	NT_008046	TAAATATTTCGAAAATAAGATCGATT	CCGCTTATACATACGTTAAACG	195～467	272
PROX1	NT_167186	CGCGCGTTTTTATTTTAAGTC	ACCCCAATAAATCCTATATCACG	-3038～-2845	194
PVT1	NT_008046	TTTAGTAATTTGGGAGGTCGAAGC	CCGCCTACCTAATTCAAACGAT	-1163～-977	187
RADIL	NT_007819	GTATAGTCGGGAAAATTGAGGGTC	GATACCCGAAAACCGACTAACG	315～475	160
RASD1	NT_010718	GTTGTCGTAGATGATTAGGGGTAC	CTCTATACCCCCTCTAAAAAACGTT	692～858	166
SCRT1	NT_037704	TTAGCGTTTCGTTTTCGGTC	ACGCCTACCACGCAAAATAA	-2015～-1858	157
SCUBE3	NT_007592	TTGTGTCGGTGGATACGTTC	AAATCGAAAAACGAAAATACGTC	-1044～-872	170
SFRP2	NT_016354	AGTATGTCGGGTTAGGGGAAGTC	AATCATAAAACAATACCACCCGAA	486～660	174
SIM2	NT_011512	GTTAGGAGCGTTTGTTGTAGGTAC	TAAATTCTCGATATCACTACTCTCG	-2001～-1834	168
SLC1A2	NT_009237	ATTTCGTTTTTTAGGGATAAGGATC	AACTTACAAATAATACCGACTCGAA	989～1145	156
SLC46A2	NT_008470	TATGTTTTTAAATTCGGTTGTTACG	AATCACTCGAAAAATCACTCGAC	-5～-182	187
SLC6A20	NT_022517	CGTTTTTTCGGTTTTAGTGTGTC	AACAACGTATAACGATTCCCGTA	198～356	158
SLC6A3	NT_006576	TAGGGTCGAATGGATTTCG	CGACGCACAAAACTAAACG	-925～-765	160
SLC6A4	NT_010799	TTAGGAGGGGAGGGATTTTC	ACCCCTATATACCGTCCTATAAACG	-417～-222	195
SNX31	NT_008046	GAAGTATTGTTTTGGGGAATAGC	CAACTATAAAATAAAAAAACCGAACG	599～748	149
SP8	NT_007819	GGTGGGCGTTATTTTAGGTC	ATTTACAACAAACGCTTCATACG	1538～1762	224
TAL1	NT_032977	TAGGTATAGGCGGGTTTTCG	GAACGAAAAATCGAAACGCT	-1574～-1411	163
TBX20	NT_007819	CGGGAGAGGATATATTATCGC	ACTTTCTTTTAAAACTTTAAACGCA	-907～-761	146
TLX1	NT_030059	ACGGTTTTGGTTGTTTGGTC	CCATATTCACGTTATAAAAACCGA	371～554	183
TMEM163	NT_022135	ATGTAACGAGTTTGGGTTTTTTC	CCAACTACCTTCAAACCGAC	488～659	172
TMEM26	NT_030059	TGGTGGTTAGCGGGGAGC	CCGCTTCTAAAAAACAAACCTCG	414～611	191
TOX	NT_008183	CGATTTTTTTCGTGGAATGTATC	CCACGCCTAAAACTAATTAAACGTA	1314～1506	193
TRIM9	NT_026437	GGGGTATTTAATTTTTTCGTGC	TACAACAAACGATCCCCGT	-1791～-1642	145
TUBB2B	NT_007592	GAGAGAGATTAATTTTGCGTGC	GAATCATTCGACCTTTCTCG	484～663	179
VAX1	NT_030059	TCGTTGCGTACGTTGTTTTC	ACGCCAATCTAAACTTTTAAACGT	-2027～-1797	230
