# Supplementary material for: Methylcap-Seq Reveals Novel DNA Methylation Markers for the Diagnosis and Recurrence Prediction of Bladder Cancer in a Chinese Population
Source: PLoS One. 2012 Apr 17;7(4):e35175. doi: 10.1371/journal.pone.0035175 (PMC3328468; doi:10.1371/journal.pone.0035175)
Supplement: Table S6 — The comparison of the performance of the target sets in urine DNA methylation from different authors. (XLS) [file pone.0035175.s007.xls]

## Sheet: Sheet1
Table S6. Comparision of the performance of target sets in urine DNA methylation from different authors
	Study （author, year,reference ）	Target panel	Technique platform	Sensitivity (n)	Specifity(n)
1	Michael. Chan et al, 2002(33)	DAPK, RARβ, E-cadherin, and p16	MSP	90.9% (22)	76.5%(17)
2	Cristina Battagli et al, 2003 (34)	APC, RASSF1A, and p14ARF	MSP	87% (45)	100% (6)
3	Martin Friedrich et al, 2004(35)	DAPK, BCL2, and TERT	MethyLight	78% (37)	100%(20)
4	Shinji Urakami et al, 2006 (36)	sFRP-1, sFRP-2, sFRP-4, and sFRP-5, Wif-1, and Dkk-3	Nested MSP	77.2% (24)	66.7% (20)
5	Yu et al ,2007 (17)	SALL3, CFTR, ABC6, HPR1, RASSF1A, MT1A,RUNX3, ITGA4, BCL2, ALX4, MYOD1, DRM, CDH13, BMP3B, CCNA1, RPRM, MINT1, and BRACA1	MSP	91.7% (132)	87% (23)
6	Vera L. Costa et al, 2010 (31)	GDF15, TMEFF2, and VIM	MSP	94% (51)	100% (20)
7	Thomas Reinert et al, 2011(19)	ZNF154, POU4F2, HOXA9, and EOMES	MSP	84% (174)	96% (59)
8	Woonbok Chung et al, 2011(26)	MYO3A, CA10, NKX6-2, and DBC1 or SOX11	qPCR	81% (128)	97% (110)
9	This study, Yu et al, 2011	CFTR,VAX1,KCNV1,PROX1,and TAL1	MSP	88.68% (212)	87.25% (149)
